# Supplementary material for: Effect of different anaesthetic techniques on gene expression profiles in patients who underwent hip arthroplasty
Source: PLoS One. 2019 Jul 25;14(7):e0219113. doi: 10.1371/journal.pone.0219113 (PMC6657832; doi:10.1371/journal.pone.0219113)
Supplement: S4 File — (XLS) [file pone.0219113.s004.xls]

## Sheet: AG
S4 File. Raw Dataset
Instructions for Conversion of 96-well data into equivalent 96-well format for 96x Custom PCR Arrays
. Copy the Ct values from your real-time PCR instrument's run of the 96-well PCR Array Format.
2. Paste those values into the green cells starting at Cell D09. For each additional sample, past into the next column, starting at Row 9.
3. Copy the Gene Symbol column from your approved Gene List and paste on Cell C09.
4. A. For Excel-based Analysis, copy each of the 96-well data sets into the appropriate worksheets and cells of the PCR Array Data Analysis Template.
4. B. For Web-based Data Analysis, copy cells C09 through row 04 of the last column of samples you have, and paste (using "Paste Special" and choose 'Values') to a new worksheet starting on Cell A. Save file and upload on: http://sabiosciences.com/pcr/arrayanalysis.php.
			AG-patient-1-T0	AG-patient-1-T1	AG-patient-1-T2	AG-patient-2-T0	AG-patient-2-T1	AG-patient-2-T2	AG-patient-3-T0	AG-patient-3-T1	AG-patient-3-T2	RA-patient-1-T0	RA-patient-1-T1	RA-patient-1-T2	RA-patient-2-T0	RA-patient-2-T1	RA-patient-2-T2	RA-patient-3-T0	RA-patient-3-T1	RA-patient-3-T2	IA-patient-1-T0	IA-patient-1-T1	IA-patient-1-T2	IA-patient-2-T0	IA-patient-2-T1	IA-patient-2-T2	IA-patient-3-T0	IA-patient-3-T1	IA-patient-3-T2
96-Well Format	Custom Gene List		96-Well Format Equivalent			96-Well Format Equivalent			96-Well Format Equivalent
Position	Gene #	Gene Symbol	Sample	Sample 2	Sample 3	Sample 1	Sample 2	Sample 3	Sample 1	Sample 2	Sample 3	Sample	Sample 2	Sample 3	Sample	Sample 2	Sample 3	Sample 1	Sample 2	Sample 3	Sample 1	Sample 2	Sample 3	Sample 1	Sample 2	Sample 3	Sample 1	Sample 2	Sample 3
A0		ANXA5	29.62	26.4	26.87	31.79	29.51	18.51	30.98	31.06	30.83	28.26	27.95	29.3	34.2	29.4	28.87	33.38	29.91	31.61	30.56	26.2	30.39	29.92	28.01	30.27	28.75	28.22	29.52
A02	1	ATM	26.78	26.97	28.12	28.27	30.03	18.47	27.92	28.81	29.69	25.81	28.93	28.95	30.82	31.38	28.13	30.07	29.1	30.23	27.81	28.05	28.48	28.36	27.88	29.51	27.62	27.79	28.92
A03	2	BAX	32.17	31.96	32.54	32.69	33.74	18.45	32.39	32.32	33.08	30.62	32.47	31.16	35.11	36.48	28.92	31.91	31.04	32.48	32.1		33.04	29.16	28.15	29.69	28.4	28.22	28.85
A04	3	BCL2L1				33.98		22.05				35.47		34.84			29.02		36.21				34.76	30.28	28.83	32.71	28.72	28.63	29.3
A05	4	CASP1						22.05				37.07	33.69	33.46		35.03	28.6		32.86		37.34	33.81	33.27	29.41	28.54		28	28.32	29.4
A06	5	CASP10	29.57	28.96	30.95	31.64	31.33	22.06	30.1	31.77	33.39	27.79	31.29	29.12	31.98	32.28	29.07	30.9	31.12	31.07	32.06	29.58	31.52	30.03	28.88	29.81	28.91	28.92	29.84
A07	6	CASP8	22.35	22.56	23.49	24.56	24.28		24.14	24.69	25.41	22.92	24.89	24.1	26.17	26.07	27.51	25.96	25.46	24.61	24.54	23.56	25.52	24.57	26.15	23.54	24.14	24.18	27.11
A08	7	CAT	27.9	27.6	29.54	29.73	30.33	27.57	29.59	30.18	33.16	28.15	30.85	30.66	31.65	32.32	29.85	32.17	31.57	31.59	29.78	28.45	30.93	28.89	29.08	30.41	28.95	28.33	30.11
A09	8	CCL21	25.63	25.78	27.19	27.56	28.07	29.81	27.65	27.96	29.57	25.76	28.85	29.05	30.5	30.56	29	30.25	29.28	29.74	28	26.98	28.72	28.54	28.36	28.53	27.84	27.68	29.5
A10	9	CCL3	26.06	26.09	27.52	27.55	28.26	24.8	27.23	29.07	29.44	25.96	29.4	28.35	29.34	29.41	28.46	29.83	29.4	29.34	27.58	26.92	28.8	28.47	28.65	28.59	27.91	28.16	29.72
A11	10	CCL4	25.86	25.99	27.39	27.43	28.08	23.06	27.19	27.95	29.68	26.28	29.15	29.75	30.42	30.2	28.96	30.43	29.98	30.28	27.59	27.23	28.97	28.86	28.86	29.92	28.18	27.75	29.78
A12	11	CCNC	26.42	26.65		28.59	28.8	21.95	28.58	29.29	31.47	26.84	29.4	29.63	30.6	30.66	29.23	31.54	31.56	30.88	28.82	27.85	29.93	30.04	29.27	30	28.63	28.59	30.11
B01	12	CCND1	25.94	26.18	27.77	27.75	29.23	34.82	26.62	27.67	29.58	25.69	28.94	29.26	29.41	29.1	28.67	30.25	29.69	30.36	27.31	27.9	29.09	28.62	28.64	29	27.53	27.6	29.57
B02	13	CCNG1	27.28	27.45	28.75	28.89	30.26	34.93	28.26	29.41	30.78	27.34	30.29	30.3	30.35	30.93	29.78	31.44	30.88	31.02	28.77	28.71	29.97	30.05	29.7	30.28	28.73	28.81	30.23
B03	14	CDKN1A	27.99	27.77	29.67	30.03	30.75	30.64	30.08	31.29	31.91	28.69	30.92	33.06	34.75	32.99	30.31	32.89	31.45	33.83	30.97	30.47	31.65	30.74	29.47	31.12	30.34	29.46	31.34
B04	15	CHEK2	25.76	25.92	26.92	27.84	28.13	29.72	27.88	27.92	28.94	26.29	28.35	28.28	30.24	29.93	28.88	29.34	29	29	27.85	27.12	28.31	28.3	28.77	27.91	27.85	27.87	29.73
B05	16	CRYAB	26	26.15	26.54	27.16	28.72	29.01	28.22	29.06	29.28	26.52	29.37	28.5	29.62	29.41	29.5	28.6	28.68	28.64	27.27	25.68	27.26	28.56	27.95	28.56	28.41	28.1	29.05
B06	17	CSF2	23.98	24.62	24.73	26.2	25.79	27.61	26.27	26.88	26.41	24.24	25.12	23.22	27.98	27.88	28.92	26.51	26.45	23.9	26.19	24.93	25.87	26.47	27.51	23.03	27.58	27.1	28.28
B07	18	CXCL10	34.89	34.7		35.14		30.65	36.37			35.82	36.56	32.82		34.6	28.8			39.64	36.49		32.19	29.46	28.49	31.11	28.62	28.21	28.99
B08	19	CYP1A1	26.03	25.48	26.86	26.53	27.68	28.07	27.48	27.76	28.97	24.79	28.05	27.89	29.85	29.89	31.62	28.99	28.57	28.19	26.61	25.75	27.16	28.78	29.46	27.65	28.76	29.84	30.69
B09	20	CYP2E1	24.4	24.23	25.26	25.92	26.74	31.53	26.91	25.14	28.16	24.91	28	26.68	27.66	27.86	28.2	27.84	28.25	27.55	25.98	24.43	26.06	27.69	27.81	28.04	26.68	27.28	28.67
B10	21	CYP7A1	33.1	33.33	34.18			31.54				33.61	37.87	35.55			31.62	37.08		38.87	34.3	36.56	35.66	31.52	30.61	34.28	30.79	30.59	31.74
B11	22	DDB1	27.54	27.71	29.89	30	30.45	32.33	30.48	30.11	31.14	26.47	30.57	30.86	29.99	32.77	29.84	31	30.91	30.51	29.62	29.46	30.65	29.34	30.46	29.27	30.56	30.2	30.62
B12	23	DDIT3	23.53	22.96		26.39	25.93	30.45	26.32	26.28	26.77	24.61	25.73	24.17	26.91	27.34	29.25	25.87	26.27	25.44	26.13	24.57	26.19	26.63	27.81	25.83	27.2	26.91	28.46
C01	24	DNAJA1					34.98	27.26	34.08		35.04		35.09	33.33	34.81	34.99	28.86		31.76				34.16	30.6	29.46	31.82	28.93	28.82	30.01
C02	25	DNAJB4	30.35	30.66	31.56	33.15	33.49	33.28	31.18	33.87	35.05	30.63	34.83	32.25	34.87	34.27	29.26	34.02	32.78		31.64	31.48	32.22	30.05	29.03	32.17	29.28	28.53	30.28
C03	26	E2F1	27.79	27.87	29.43	30.16	31.09	30.02	29.85	31.1	32.2	28.75	30.98	30.74	30.98	32.02	29.66	31.53	31.04	31.71	30.05	29.12	30.95	29.59	28.66	29.66	28.56	28.59	29.33
C04	27	EGR1						32.17	37.42			34.31	33.53	34.22			28.93		34.49		36.1		35.9	29.66	28.73	31.49	28.19	28.25	29.27
C05	28	EPHX2	27.2	27.51	29.76	29.86	29.59	31.3	29.1	29.93	32.6	26.97	31.05	31.15	30.84	32.75	29.68	31.13	31.84	31.38	29.71	28.37	30.02	29	28.93	29.78	28.75	28.38	29.83
C06	29	ERCC1	27.65	27.46	27.85	29.66	30.81	31.49	28.93	30.49	31.67	26.48	30.8	30.76	31.24	31.95	29.12	31.32	32.1	31.22	28.19	27.56	30.89	28.43	27.66	29.74	28.27	27.78	28.98
C07	30	ERCC3	26.16	25.8	26.78	27.67	28.35	35.09	27.39	28.2	29.2	26.12	28.56	28.52	30.13	29.22	29	29.95	29.68	29.66	27.46	26.23	28.07	27.95	27.73	28.44	27.52	27.43	28.94
C08	31	FASLG	30.53	31.37	34.26	33.17	33.52	32.42	31.28	34.4	33.38	30.21	33.6	32.28	35.74	33.11	28.41	33.49	31.52	35.24	32.68	38.61	31.2	29.51	28.5	31.77	28.37	28.09	29.06
C09	32	FMO1		34.67				32.16	38.38	25.84		34.17	34.96	32.32	37.72	39.15	29.74		34.61	36.4	35.2	34.85	33.71	29.47	28.53	32.4	29.24	28.25	29.57
C10	33	FMO5	25.98	26.56	28.05	28	28.5	33.92	28.41	30.45	29.82	26.2	29.55	29.88	29.77	30.55	28.99	31.12	30.1	31.09	27.6	27.25	28.53	29.28	28.79	29.53	28.27	28.16	29.5
C11	34	GADD45A	17.9	18.13	18.13	19.73	19.81	29.53	20.31	20.69	19.86	18.86	20.91	17.92	19.88	19.67	24.94	19.02	19.46	18.16	19.31	17.96	19.55	19.3	22.11	18.49	21.48	21.55	22.83
C12	35	GDF15	28.7	28.39		31.31	31.51	34.83	31.07	31.19	33.03	28.75	31.76	32	33.34	33.4	31.52	33.47	32.89	32.12	30.3	30.02	31.36	29.37	29.94	29.61	30.19	29.26	31.74
D01	36	GPX1	30.01	30.24	31.65	32.76	33.06	31.56	33.56	34.09	33.34	30.84	33.23	32.43	33.19	34.89	29.15	33.5	32.57	33.63	32.33	31.2	32.41	29.96	28.23	30.23	28.1	28.38	28.96
D02	37	GSR	28.59	28.65	29.79	29.84	33.18	29.91	30.92	31.72	31.63	27.91	31.22	28.57	33.16	33.93	29.04	31.38	32.4	29.78	29.06	28.74	29.46	30.25	28.9	28.98	29.13	28.76	30.6
D03	38	GSTM3	26.34	25.98	27.09	28.71	28.31	30.27	28.07	28.1	28.17	26.94	28.99	27.97	29.85	29.56	28.93	28.72	28.16	27.6	28.45	27.99	29.26	28.73	28.54	27	28.54	28.09	29.4
D04	39	HMOX1	25.46	25.29	26.17	26.82	27.59	33.76	27.78	28.46	29.33	26.28	27.74	29.04	31.34	30.45	28.97	29.19	28.73	29.45	27.3	26.49	28.16	27.89	27.8	26.83	28	27.87	29.21
D05	40	HSF1	28.17	28.35	30.34	31.98	32.53	27.08	30.66	32.3	33.94	28.34	31.44	30.65	33.31	33.64	29.51	31.78	31.63	31.71	30	28.28	31.6	30.1	29.16	29.81	29.58	29.18	30.09
D06	41	HSPA1A	24.25	24.73	25.57	25.46	27.5	28.02	27.16	28.2	28.8	24.74	27.92	27.07	28.25	28.26	28.87	26.93	28.53	27.55	25.51	24.01	26.29	25.76	26.26	26.35	27.13	26.81	28
D07	42	HSPA1L	26.16	25.64	25.85	26.88	27.86	34.41	29.92	30.92	29.95	27.84	28.59	29.1	31.7	30.42	29.2	30.24	29.77	30	27.45	25.88	27.16	29.34	27.68	29.7	28.64	28.05	29.32
D08	43	HSPA2	23.31	23.18	24.46	24.74	25.4	40	24.88	25.34	26.45	23.53	26.2	25.83	27.36	27.57	29.49	27.32	27.13	26.38	24.73	23.98	26.03	26.97	27.71	26.34	26.31	26.7	28.78
D09	44	HSPA4	23.89	23.94	25.38	24.82	26	31.39	25.17	25.34	27.12	23.69	27.37	26.05	26.79	27.92	27.91	26.63	27.07	26.81	24.72	23.79	25.45	26.29	26.93	26.73	25.24	25.92	27.98
D10	45	HSPA5	25.88	25.74	27.66	27.33	28.35	37.96	27.46	29.42	29.8	25.39	29.96	27.28	27.6	30.28	28.74	28.17	29.66	28.92	27.47	26.28	28.11	28.28	28.05	28.37	27.69	27.5	29.13
D11	46	HSPA6	32.71	31.62		34.03				39.72		33.36	36.04	34.75		37.08	29.31		33.74	34.92	34.87	34.35	32.74	30.2	29.03	32.82	28.77	28.35	29.95
D12	47	HSPA8	28.87	29.13	30.04	29.92	31.3	33.47	30.07	30.98	31.69	29.18	32.5	30.6	30.21	31.35	30.47	31.54	32.32	32.77	29.68	28.69	30.61	30.12	29.45	31.86	29.23	29.27	30.8
E01	48	HSPB1	27.52	27.55	30.14	30.35	32.82	33.82	29.36	31.07	32.39	26.88	30.08	32.16	31.55	32.58	29.03	32.06	31.21	31.38	29.17	28.38	30.51	30.09	29.39	30.72	28.64	28.09	29.22
E02	49	HSPA90AA2	29.16	29.36	31.7	32.03	33.25	36.78	29.6	30.65	32.95	28.08	31.79	31.89	31.75	33.66	28.83	34.31	31.72	32.99	30.25	31.61	30.95	30.37	29.38	31.38	28.82	28.88	30.1
E03	50	HSP90AB1	33.09		39.85	38.18	37.24	30.55	34.8	36.16		31.41	31.86	31	33.61	34.96	29.01	34.11	32.48	34.89	32.57	34.59	31.92	29.3	28.07	31.08	27.99	27.97	28.79
E04	51	HSPD1	25.99	25.66	26.01	31.45	30.64	27.62	33.5	33.95	33.4	29.59	31.48	29.49	35.14	33.04	29.2	28.78	32.93	31.66	31.85	26.52	30.66	29.93	29.15	31.65	28.95	28.67	29.68
E05	52	HSPE1	32.79	34.15		32.34		26.96	35.68			31.14	33.77	33.99	35.44	33.96	28.6	34.56	34.48		33.69	34.55	34.03	29.56	28.65	33.15	27.56	28.21	28.92
E06	53	HSPH1	27.73	28.05	26.49	32.36	31.49	29.01	32.98	34.11	32.67	27.78	30.4	29.53	30.23	32.88	27.87	30.23	30.51	31.69	29.53	26.19	29.92	29.44	28.25	30.98	27.97	27.86	29.23
E07	54	IGFBP6	24.15	23.75	24.91	25.43	26.29	29.18	25.93	26.24	26.92	24.14	26.55	27.13	28.51	28.02	26.12	27.87	27.31	28.14	25.93	24.43	26.29	26.18	25.51	26.97	25.74	25.32	26.6
E08	55	IL18	22.64	22.96	23.54	24.17	24.95	34.55	24.05	24.94	26.38	22.56	26.54	23.9	24.1	25.23	28.57	25.72	26.26	25.57	23.99	22.32	25.2	25.62	27.15	25.67	24.38	25.07	27.74
E09	56	IL1A	31.58	29.02	31.73	33.75	30.97	29.59	33.8	20.27	38.85	29.84	32.04	32.44	34.71	33.48	29	34.33	32.31	34.83	33.36	30.31	31.76	30.03	28.85	30.96	28.84	28.64	29.72
E10	57	IL1B	26.24	26.43	28.39	28	28.78	29.34	27.57	29.41	30.5	26.23	29.56	29.45	29.88	30.85	28.71	30.23	29.92	30.44	28.66	27.98	29.63	28.68	28.32	29.14	27.75	27.84	29.14
E11	58	IL6	25.61	25.65	26.85	27.11	27.93		27.17	28.01	29.15	26.15	29.2	28.6	28.98	29.87	28.84	29.54	29.17	29.63	27.45	27.04	28.01	29.07	28.82	29.59	27.95	28.01	29.63
E12	59	LTA	27.36	26.96	29.53	28.87	29.28	34.59	28.51	29	29.88	26.93	29.62	28.09	29.51	29.66	29.9	30.05	28.89	28.41	28.67	27.59	30.17	28.84	29.22	27.91	29.3	29.13	30.79
F01	60	MDM2	30.66	30.34	32.4	32.33	33.07	32.73	32.12	34.56	33.58	30.14	33.71	31.96	32.45	34.53	28.86	34.23	32.7	34.9	31.85	31.17	33.33	29.56	28.68	30.73	28.59	28.5	29.56
F02	61	MIF	26.05	26.11	27.72	27.55	28.84	20.59	27.3	28.02	29.19	26.24	29.29	30.14	30.86	30.47	30.11	30.25	30.01	30.14	27.19	27.46	28.87	29.26	29.34	29.23	28.81	28.61	29.8
F03	62	MT2A	30.52	29.36	30.72	31.15	32.66	31.99	31.9	31.46	32.12	28.92	32.57	29.67	31.13	30.94	29.73	31.24	31.71	31.36	30.36	29.17	30.25	29.22	28.21	30.58	28.69	28.21	29.04
F04	63	NFKB1	29.65	29.59	30.28	31.52	32.15		34.4		34.56	29.04	33.58	34.84	35.7	33.85	29.37	37.49	32.93	33.2	32.6	30.93	32.63	29.83	28.26	31.62	28.71	28.14	28.88
F05	64	NFKB1A	28.03	28	29.89	29.76	30.97	35.04	29.94	30.87	32	27.62	31.64	30.65	31.29	33.12	29.45	31.79	31.69	30.87	29.62	28.69	30.67	29.15	28.4	29.89	28.19	27.57	29.35
F06	65	NOS2	30.12	31.07	32.78	34.55	35.29	29.48	32.14	34.08		30.18	34.28	33.86	34.72	35.23	29.73		33.55	34.59	31.72	32.48	34.43	30.61	28.93	32.1	29.47	29.34	29.77
F07	66	PCNA	27.49	28.14	30.28	30.2	30.85	31.2	29.49	30.2	31.67	27.59	30.04	31.47	32.61	34.55	29.9	31.83	31.81	34.42	29.37	29.61	30.44	29.77	28.62	31	28.93	28.61	29.42
F08	67	POR	27.5	27.44	29.16	29.45	30.18	32.98	29.07	29.59	32.47	27.51	30.19	32.32	34.12	32.5	30.39	31.68	31.96	34.49	29.64	29.07	30.56	30.32	29.24	31.05	30.18	29.36	30.88
F09	68	PRDX1	26.68	26.55	28.69	31.31	29.84		30.35	28.41	29.37	29.23	30.48	30.16	33.32	32.14	28.73	29.91	28.86	28.75	30.6	29.05	30.93	28.7	28.1	27.26	28.69	28.28	28.87
F10	69	PRDX2	27	27.54	29.35	28.56	29.86	32.85	28.97	30.55	31.26	26.48	29.78	29.95	34.79	32.06	29.84	31.29	31.42	30.85	28.85	28.92	29.71	28.81	28.98	28.68	29.66	28.85	30.6
F11	70	PTGS1	27.94	27.98	30.53	30.23	30.42	33.6	30.53	30.67	32.21	27.54	30.85	31.44	33.21	34.26	29.35	32.07	32.88	31.97	29.81	28.75	31.41	29.59	28.89	30.36	28.79	28.79	29.93
F12	71	RAD23A	23.42	22.7	24.67	25.8	26.22		25.44	25.84	26.92	23.47	25.84	24.92	27.37	28.06	29.21	26.87	26.55	25.86	25.62	24.53	26.73	25.59	26.63	24.66	26.21	25.79	28.05
G01	72	RAD50	26.71	26.34	27.08	29.28	29.65	26.71	32.57	30.91	31.61	28.02	29.84	29.83	32.52	30.55	29.58	31.99	30.26	31.16	29.53	25.97	28.4	29.54	28.29	30.95	28.14	27.93	28.89
G02	73	SERPINE1	28.87	28.46	28.89	29.77	31.99	33.98	30.56	31.31	31.97	26.05	31.94	32.92	34.1	32.59	29.58	29.93	33.57	32.57	30.52	28.89	29.81	29.5	28.55	31.43	28.74	28.4	29.22
G03	74	SOD1	27.24	26.83	29.86	29.36	29.47		28.76	29.75	31.64	26	29.58	31.95	33.23	33.4	29.79	31.9	31.2	33.26	29.61	28.81	31.69	29.58	28.66	29.77	28.71	28.25	29.28
G04	75	SOD2	27.4	27.21	28.31	28.31	30.72	28.94	29.24	30.71	32.12	27.68	30.26	31.53	33.42	31.99	29.75	32.48	32.26	32.76	29.69	28.62	30.48	29.33	27.97	30.97	28.52	28.38	29.12
G05	76	TNF	25.59	24.75	25.87	27.64	27.29	29.57	28.34	28.46	29.54	24.29	27.74	28.69	29.32	28.31	29.81	29.85	28.17	29.4	27.36	26.43	27.32	29.08	27.77	28.83	28.71	27.93	29.43
G06	77	TNFRSF1A	25.64	25.79	27.42	27.08	28.71		28.28	28.18	29.85	25.94	29.08	29.89	30.79	30.95	29.1	29.65	29.58	30.06	27.5	26.7	28.4	28.51	27.95	28.81	28.43	27.6	28.96
G07	78	TNFSF10	25.56	25.01	25.91	26.93	27.84	26.58	27.53	27.81	27.95	25.73	27.85	26.03	28.25	28.39	29.4	28.45	28.99	27.04	26.63	25.78	27.12	28.06	28.18	27.1	27.72	27.6	29.29
G08	79	TP53	25.43	25.31	26.45	27.66	27.5	32.55	27.74	28.14	28.56	26.86	28.39	27.69	30.3	28.91	28.86	28.81	27.86	28	27.87	27.2	28.88	28.68	28.06	26.84	28.42	27.78	28.89
G09	80	UGT1A4	26.12	26.16	27.18	27.9	28.77	28.65	28.39	25.91	29.76	26.99	28.84	29	30.68	29.96	29.56	29.89	29.34	29.56	28.38	27.49	29.09	28.91	28.63	28.47	28.5	28.05	28.79
G10	81	UNG	27.54	27.59	28.82	29.65	30.66	32.29	29.69	31.93	32.09	26.68	29.75	30.18	30.97	32.52	29.59	31.46	30.28	31.68	29.42	29.63	29.6	29.51	28.64	29.98	29.52	28.53	29.59
G11	82	XRCC1	28.1	28.38	29.12	31.8	32.5	30.92	31.68	34.02	34.56	28.82	31.39	30.45	32.35	31.47	29.13	33.73	32.12	32.33	31.41	29.42	32.87	30.47	28.79	31.95	28.84	28.44	29.56
G12	83	XRCC2	31.08	30.3	32.61	32.61	34.5	29.31	33.72	33.98	35.07	30.46	34.6	34.53	34.54	35.52	33.74	35.81	34.67	35.46	31.67	31.85	32.58	32.97	32.96	32.66	33.52	32.35	33.87
H01	84	B2M	18.04	17.97	19.13	19.93	20.77	30.77	20.42	20.55	20.45	18.5	20.44	20.32	22.28	21.78	27.74	20.96	20.07	19.79	19.86	18.38	20.63	19.65	22.06	17.13	23	23.03	24.87
H02	85	HPRT1	17.83	17.83	19.47	19.8	20.11	30.31	19.26	20.22	20.35	18.29	20.47	19.68	21.3	20.8	28.67	20.43	19.49	20.05	19.07	18.44	20.66	19.96	23.14	18.84	22.26	22.25	23.43
H03	86	RPL13A	21.72	21.4	22.32	23.55	23.98	30.2	24.07	24.33	24.34	21.96	24.2	25.55	27.11	25.84	25.66	25.34	24.67	24.72	23.73	22.12	24.4	23.29	23.96	22.36	24.9	24.4	25.62
H04	87	GAPDH	27.16	27	27.83	28.08	29.51	29.54	28.59	29.12	29.65	27.22	29.65	29.15	29.92	29.22	29.28	29.63	29.19	29.3	28	27.46	28.66	29.25	29.55	29.03	29.23	29.42	30.26
H05	88	ACTB	20.91	21.36	22.82	21.87	23.76	34.4	22.36	23.01	24.38	20.22	24.24	22.82	22.85	24.47	27.52	23.22	23.88	23.17	21.69	21.07	22.75	22.53	24.98	22.86	23.89	23.71	26.4
H06	89	HGDC						25.18				34.17	38.37	34.54	34.88		28.66		31.99		37.67		32.48	29.7	28.83	31.67	28.9	28.61	29.3
H07	90	RTC	22.14	22.27	21.86	21.87	22.56		22.03	22.15	22.23	22.35	22.43	22.42	22.35	22.34	26.3	22.25	22.47	22.2	22.38	22.32	22.03	24.23	23.94	23.14	23.21	23.37	23.59
H08	91	RTC	22.17	22.15	21.72	21.94	22.31		22.08	22.09	22.03	22.19	22.3	22.29	22.51	22.32	26.39	22.3	22.42	22.03	22.32	22.37	21.98	24.04	24.07	22.99	23.76	23.14	23.57
H09	92	RTC	22.23	22.19	21.75	21.81	22.34		22.09	8.19	21.95	22.19	22.36	22.39	22.3	22.12	26.09	22.13	22.43	22.26	22.36	22.25	21.96	23.98	24	23.02	23.79	23.32	23.69
H10	93	PPC	18.49	18.38	18.14	18.4	18.66	33.29	18.32	19.65	18.61	18.34	18.53	18.41	17.84	17.79	18.64	18.05	18.44	18.47	18.46	18.07	18.27	18.74	18.52	18.26	18.55	18.49	18.98
H11	94	PPC	18.34	18.76	17.96	18.36	18.67	30.45	18.45	17.95	18.64	18.47	18.54	18.68	17.68	17.88	18.71	17.92	18.21	18.51	18.48	18.32	18.23	18.5	18.86	18.52	18.74	18.57	19.14
H12	95	PPC	18.86	18.48	19.36	18.44	18.78	28.86	18.36	17.99	18.47	18.54	18.36	18.44	17.81	17.89	18.57	18.07	18.02	18.43	18.46	18.13	18.1	18.77	18.98	18.39	18.69	18.43	19.19
